# Supplementary material for: Heat Capacity of Indium or Gallium Sesqui-Chalcogenides
Source: Materials (Basel). 2024 Jan 11;17(2):361. doi: 10.3390/ma17020361 (PMC10817357; doi:10.3390/ma17020361)
Supplement: Supplementary file 1 [file materials-17-00361-s001.zip]

Archive with 1 entries (1 files):
- materials-2770206-supplementary.pdf
